# Supplementary material for: Mesenchymal–epithelial transition in lymph node metastases of oral squamous cell carcinoma is accompanied by ZEB1 expression
Source: J Transl Med. 2023 Apr 19;21:267. doi: 10.1186/s12967-023-04102-w (PMC10114373; doi:10.1186/s12967-023-04102-w)
Supplement: Supplementary file 10 — Additional file 10: Table S1. Clinical and sequencing information from OSCC patients. [file 12967_2023_4102_MOESM10_ESM.csv]

patient	sex	age at diagnosis	smoking in packyears	alcohol abuse	HPV status	localisation	type	pT	pN	pM	samples	localization per sample	Total Seq per sample Hashing Antibody	percentage tumor by histology per sample	ZEB1 and SPRR1B co expression per sample	library per sample	cells used per library	recovered cells per library	10X technology
1	m	82	60	yes	n.d.	bottom lip / mouth corner	PEC	Tx	N3b(4/29, ECE+)	M0	1	MET	-	40	+	1	10.000	4.121	5’ v2
2	m	66	50	yes	0%	anterior mouth base	PEC	T3	N0 (0/21)	M0	2.1;2.2;2.3	PT;MET;MET	C0251;C0252;C0253	30;40;30	o;o;+	2;2;2	10.000	2.703	5’ v2
3	m	67	80	no	0%	soft palate left	PEC	T3	N0(0/7)	M0	3	PT	-	80	+	3	10.000	171	5’ v2
4	w	70	0	no	0%	edge of tongue left	PEC	T2	N3b(3/48, ECE+)	M0	4.1;4.2;4.3	MET;MET;LN	A0253;A0251;A0252	60;50;0	+;o;n.d.	4	18.000	10.345	3’ v2
5	w	84	0	no	0%	cheek left	PEC	T4a	N0(0/33)	M0	5	PT	-	60	o	5	10.000	106	5’ v2
6	m	37	40	yes	0%	tongue base left	PEC	T3	N1 (1/50, ECE-)	M0	6.1;6.2;6.3;6.4;6.5;6.6	PT;MET;LN;PT;LN;LN	A0251;A0252;A0253;A0251;A0252;A0253	50;60;0;50;0;0	o;+;n.d.;as 6.4;n.d.;n.d.	a;a;a;b;b;b	a:26000;b:26000	a:13774;b:7783	3’ v2
7	m	64	80	yes	n.d.	mouth base left	PEC	T4a	N3b(4/40, ECE+)	M0	7.1;7.2;7.3;7.4;7.5;7.6	PT;MET;MET;PT;LN;MET	A0251;A0252;A0253;A0251;A0252;A0253	70;80;70;70;0;20	+;+;+;as 7.1;n.d.;+	a;a;a;b;b;b	a:26000;b:20000	a:4029;b:3643	3’ v2
